# Supplementary material for: Factors Affecting the Cervical Cancer Screening Behaviors of Japanese Women in Their 20s and 30s Using a Health Belief Model: A Cross-Sectional Study
Source: Curr Oncol. 2022 Aug 31;29(9):6287–302. doi: 10.3390/curroncol29090494 (PMC9497901; doi:10.3390/curroncol29090494)
Supplement: Supplementary file 1 [file curroncol-29-00494-s001.zip]

Archive with 1 entries (1 files):
- curroncol-1874119-supplementary.pdf
